# Supplementary material for: Exploring the Antiviral Potential of Artemisia annua Through JAK-STAT Pathway Targeting: A Network Pharmacology Approach
Source: Pharmaceuticals (Basel). 2024 Nov 16;17(11):1539. doi: 10.3390/ph17111539 (PMC11597232; doi:10.3390/ph17111539)
Supplement: Supplementary file 1 [file pharmaceuticals-17-01539-s001.zip]

Archive with 1 entries (1 files):
- pharmaceuticals-3292320-supplementary.pdf
